# Supplementary material for: Contributions of a Rehabilitation Nursing Program in the Self-Care of Women Undergoing Breast Surgery
Source: Nurs Rep. 2023 Jun 15;13(2):913–22. doi: 10.3390/nursrep13020080 (PMC10304504; doi:10.3390/nursrep13020080)
Supplement: Supplementary file 1 [file nursrep-13-00080-s001.zip]

Archive with 1 entries (1 files):
- nursrep-2348651-supplementary.pdf
